# Supplementary material for: Unraveling regional variability in Dengue outbreaks in Brazil: leveraging the Moving Epidemics Method (MEM) and climate data to optimize vector control strategies
Source: PLoS Negl Trop Dis. 2025 Jun 23;19(6):e0013175. doi: 10.1371/journal.pntd.0013175 (PMC12233952; doi:10.1371/journal.pntd.0013175)
Supplement: S1 Data — (CSV) [file pntd.0013175.s005.csv]

	HMR	pre	pos	high	onset	var.onset	duration	var.duration	population	mean_temp	mean_ppt	mean_altitude
1	1	4.83331518147209	4.38304962261411	29.1367374481725	3	6	13	11.68	838137	25.5066666666667	2332.01208333333	261.02
2	2	2.23662604672582	2.06713987541425	10.2152744847854	3	4	14	6.03	610144	27.029375	2435.206875	72.3175
3	3	2.45319303694512	3.01985892994441	9.26471697020292	6	8	4	8.34	2809206	26.252	2670.4992	72.0612
4	4	2.16684660225802	2.39856101790203	10.8923552165852	4	5	14	6.34	1747664	27.1271052631579	2116.92078947368	209.913947368421
5	5	15.7849135961444	13.6380609787343	69.3906492238661	8	10	12	2	2557857	18.3910256410256	1604.56846153846	800.370769230769
6	6	1.67274927884181	1.80715703770286	8.53158485191167	4	7	11	8.68	1535544	27.0682142857143	2399.47892857143	167.860714285714
7	7	0.824014625691425	1.05343376566096	2.79799280402506	7	6	12	7.34	1763997	27.7655319148936	2725.30276595745	41.3263829787234
8	8	1.21411626784593	1.51838559668161	3.50237703684567	8	13	6	5.03	3395757	27.8986666666667	2883.09166666667	18.3343333333333
9	9	5.95424530939715	5.58230669223898	27.2478908874851	6	8	12	5.34	654768	26.92578125	1749.745625	228.52671875
10	10	11.7357224309164	13.1047264459852	56.4760172708493	4	10	12	7.34	929538	25.8094666666667	1701.6928	345.856133333333
11	11	1.23249504657934	1.20610047550237	10.7948199164416	6	8	13	4.34	1254507	26.6044186046512	1397.06790697674	279.318837209302
12	12	0.781270102630954	1.07369563379579	3.60337911969643	10	10	12	5.34	4020421	27.6951327433628	1933.2082300885	43.8297345132743
13	13	0.444772300709981	0.519374990056221	4.01693099432585	11	9	13	5.34	1525677	27.0190163934426	1448.12409836066	163.741475409836
14	14	0.869301892347322	1.9984487916997	13.0671439788661	14	8	13	4.68	572816	25.3714285714286	827.022285714286	362.378142857143
15	15	2.25901730739791	3.26295061102882	19.5267390629326	12	10	13	7.05	1403372	26.5686666666667	1384.21133333333	200.164444444444
16	16	1.09472853457223	2.25026755718583	9.58660280494652	14	4	12	2	692346	27.0014705882353	1406.01882352941	116.727058823529
17	17	0.859137212260672	1.11137101498559	7.57237753218725	12	9	14	5.68	601640	25.4132432432432	932.448378378378	389.909864864865
18	18	7.95405259027632	13.7007381852629	52.9744597138489	16	9	15	7.03	535085	26.2485	845.9365	123.5815
19	19	4.93131118782683	7.70385178821644	26.7956467554114	13	7	12	3.03	597845	25.3945	745.307	311.6935
20	20	2.94621922295956	5.33560343585274	27.2184896062933	11	10	14	3.68	1423741	24.4217777777778	850.009555555556	450.593111111111
21	21	2.67278889853076	3.83447138746639	21.6242086822859	14	6	12	3.34	1653768	25.7538181818182	977.96	293.688363636364
22	22	5.16753830290967	7.78580736555555	33.2129850013444	13	8	13	4.68	4725992	26.1618181818182	1097.09818181818	170.302727272727
23	23	4.05049375758902	5.73370001124313	26.9297936509071	15	13	13	9	838736	25.4660317460317	806.426507936508	228.067619047619
24	24	5.35079637150252	8.20774214821675	36.8951259182059	14	11	12	5.68	2465217	25.2997115384615	787.460961538462	181.843653846154
25	25	2.32859153134469	4.90467547989787	21.7583362633856	14	8	12	2.34	1093280	24.3342696629213	810.620449438202	401.806853932584
26	26	2.79560253821325	6.14913487374506	16.8840220311915	16	10	14	1.34	921932	23.1241428571429	608.323142857143	518.075857142857
27	27	3.47589061528928	5.20150859259051	19.7111449808114	14	9	12	12.37	2015749	25.22984375	1182.0790625	153.16984375
28	28	2.6495252349693	3.21666223084194	27.1215340686166	12	10	12	4.37	1007307	24.068	626.284	504.5628
29	29	2.54642736579331	4.32891560860739	15.8556558586186	12	10	12	3.68	831127	23.0745714285714	639.742857142857	574.677714285714
30	30	5.04104273913611	7.63541404357011	27.079645629827	15	10	10	4.68	5344165	24.7654929577465	1369.77830985915	203.349577464789
31	31	3.79387352502398	7.59351556418923	25.427070266496	15	6	12	3.68	1868514	22.3847169811321	779.684339622641	606.902641509434
32	32	4.71178160979585	6.18588097592791	32.7835900244292	18	17	10	9.03	1028605	24.684347826087	764.991739130435	254.986086956522
33	33	3.28860123942745	3.93032122751644	21.5873851523816	16	9	16	9.03	2096649	25.0351785714286	1405.57089285714	153.957321428571
34	34	2.59656716970158	4.87844699308999	13.2079589610131	19	12	10	8.4	2211868	25.3266666666667	1119.54493333333	127.0224
35	35	4.25130057132089	4.57933866611316	33.5212444494145	8	10	12	8.4	1585300	23.7397058823529	1255.56397058824	325.06
36	36	2.44600655098482	2.51244632165975	16.5044671942901	10	10	12	4.71	1813456	22.2439726027397	771.721232876712	646.494931506849
37	37	2.05013996932302	2.82914502263476	23.8127931041731	8	6	14	3	986527	23.44	987.31027027027	629.600810810811
38	38	4.28662811349715	3.95282720756474	15.8441785383033	2	14	12	6.68	778242	25.8003571428571	2416.0775	192.308214285714
39	39	2.14895876006223	3.42693066228012	12.8913577755172	14	12	11	6.34	1101914	24.07	573.925357142857	461.96
40	40	1.27049074600025	1.55523918166358	8.35529272340652	18	18	10	4.34	809338	24.7857575757576	1061.57181818182	226.179393939394
41	41	2.4697875160292	3.39917515033185	10.6797741116949	13	9	12	8.05	4474151	24.9489361702128	1376.4870212766	169.093617021277
42	42	3.28024311555221	5.48088959272771	22.1360577949044	14	14	10	5.34	823469	23.662380952381	1288.38380952381	177.638095238095
43	43	19.6294937296198	16.5313182121553	112.925277639623	10	9	12	3	2023604	20.259175257732	1464.84979381443	563.27206185567
44	44	1.01400399699011	0.911314663323107	6.45844227917167	6	11	13	4.34	5705788	17.8849462365591	1647.5676344086	809.294301075269
45	45	9.98785042423922	8.1857091469443	88.4614487041499	10	5	12	1.68	2112088	19.6225531914894	1874.79606382979	513.521808510638
46	46	6.85653876051151	7.22989385055517	24.3845404504772	2	8	8	8.37	532912	24.6214285714286	2914.43761904762	116.908571428571
47	47	3.94023894973162	4.57690183868725	23.6512588146831	12	9	12	5.37	2268096	23.7993055555556	762.824722222222	431.340416666667
48	48	4.5878554907771	6.65626326179683	15.9743546334415	27	13	10	6.03	634805	24.9826666666667	2310.37	245.526
49	49	2.10169079341214	2.51176479533952	20.7144853619722	12	8	12	5.34	796772	22.9802631578947	654.906315789474	647.107894736842
50	50	3.50652590727475	3.02687109005405	45.8485126374846	10	7	12	4.03	881672	17.7584	1614.5766	1028.3906
51	51	11.7008280007815	10.3652212621306	103.269064457125	7	7	14	2	1993899	21.1913043478261	1452.89156521739	408.859391304348
52	52	1.74284067727353	1.5521752471449	13.8593500493003	10	10	12	4	775112	18.2503921568627	1576.65705882353	958.270980392157
53	53	7.58546652638374	6.0082176693195	53.6777503877651	8	8	13	2.68	6507086	19.8381188118812	1499.09435643564	813.963465346535
54	54	4.2154880077017	3.76044869211197	40.6826575092352	7	8	13	3.37	385108	20.2709677419355	1205.64709677419	826.639032258065
55	55	6.25504745626161	4.99478365300371	77.5525367423736	10	8	13	4	1322920	19.698679245283	1556.57603773585	827.796603773585
56	56	4.64699137795517	4.29871912176887	30.4681045185619	4	10	13	3.34	638996	21.7390196078431	1237.62431372549	459.679019607843
57	57	3.49470280574596	3.25959719234106	26.5001812828169	8	7	14	3.68	1620826	21.7688372093023	1006.05058139535	709.94011627907
58	58	3.34762480001964	2.49107738878601	30.6585981048482	8	11	13	4.68	1604078	19.6568085106383	1418.32904255319	639.427872340426
59	59	9.6202306713186	10.4517399968244	88.3156600171606	7	7	14	5	721722	21.1736363636364	1446.20151515152	803.567272727273
60	60	2.32115402341148	1.61780791853432	17.5121873275934	8	11	14	4.34	696157	19.8956603773585	1370.85150943396	668.506981132075
61	61	3.19749721373067	2.66222856297788	21.346386358168	9	9	12	4.05	1398812	18.2055555555556	1431.34388888889	884.168333333333
62	62	2.63930498934474	3.33267556037847	32.3143479409075	4	14	13	9	768737	21.7257894736842	1005.73473684211	552.985438596491
63	63	8.55979192376063	8.85657595409286	68.4808448010258	9	7	14	3	1331093	21.5607407407407	1513.35777777778	712.245925925926
64	64	5.47333701509551	4.78380475296123	35.5875259424798	10	6	12	5.05	752308	21.1145714285714	1344.25228571429	522.094285714286
65	65	0.898191699639975	0.802107435121628	6.45032644148215	7	9	12	4.34	1025878	17.1879245283019	1605.96716981132	1113.00377358491
66	66	3.90960293839974	4.04403024359876	52.6108033139793	6	9	13	6.05	884370	19.1372549019608	1602.07196078431	901.88
67	67	7.7969725781154	7.74165537789752	71.5319426265787	10	15	14	9.4	678629	20.5615384615385	1196.25076923077	468.106923076923
68	68	9.53084369517897	11.2003877196884	53.6657781830034	6	12	13	10.68	2383044	20.8182608695652	1276.11913043478	455.202173913044
69	69	11.0245093991792	14.4269704656596	49.0736814088253	10	13	14	5.68	913427	22.8	1264.97724137931	218.108275862069
70	70	1.56693347501293	1.89045679143064	9.37613828640139	10	11	13	3.68	16615526	20.9686458333333	1368.12822916667	321.9565625
71	71	4.04674302187222	4.00384528108871	48.087196484458	7	6	14	2	1742853	20.5144117647059	1298.7775	571.321029411765
72	72	8.98852937542852	7.13555136659451	55.3030136418225	9	11	12	3.68	2629905	19.1179166666667	1318.24291666667	690.93
73	73	5.27091489100916	4.80137771277398	40.9143500601833	8	9	12	3.03	2125381	21.2295833333333	2098.00875	207.22125
74	74	1.04837893068515	0.84275369287596	11.3114484488056	8	11	10	2.68	2076368	18.4985714285714	1442.2	790.878571428571
75	75	0.704624671539608	0.656908685801422	5.11477243249719	7	11	13	3.34	1182458	18.18375	1742.285	823.16875
76	76	1.53826125122567	1.3819633453696	16.9915813801905	8	11	11	2.68	655305	18.294	1418.786	841.092
77	77	1.63744727087775	1.39570953031002	13.0291040181871	10	12	12	1.34	3106798	18.4054545454545	1702.19090909091	783.302727272727
78	78	8.07080812003489	7.20701754918075	63.9416304174721	9	7	12	2.37	4185989	19.3904545454545	1413.73477272727	745.134772727273
79	79	8.27778974604087	8.0931474690999	82.2886515690906	8	9	14	2.34	1591577	20.1042307692308	1320.04423076923	617.343076923077
80	80	8.54341598722899	9.1262097540186	83.0492126491903	6	7	14	3.03	2594773	20.9093939393939	1473.75242424242	642.059545454545
81	81	24.3433003870093	22.4262634866662	174.326254400413	8	8	12	4.34	2404960	22.2738028169014	1256.00549295775	437.920774647887
82	82	17.914539968799	17.7600289892009	153.227293376836	7	8	14	2	745019	22.1108888888889	1254.25377777778	372.896222222222
83	83	10.8895433830313	11.0994771556734	112.582629323707	8	9	14	1.34	1104345	21.3024193548387	1306.80548387097	476.979516129032
84	84	1.46805168188911	1.42817147850054	9.68658782009925	10	11	11	1.68	2725209	18.3271428571429	1947.08142857143	784.835714285714
85	85	9.44228674570385	8.30899325545172	87.3132435618483	6	8	13	4.68	997148	20.8329166666667	1361.32083333333	581.8525
86	86	0.235241144969732	0.265688631852062	0.970556507965212	11	15	10	5.37	1075922	18.8625581395349	1527.4823255814	162.826046511628
87	87	4.04329178725986	5.76041839592955	38.0362426900677	12	12	13	2.64	1492890	18.6353846153846	1701.00076923077	513.983846153846
88	88	2.2269590570679	2.24026561924269	15.8506335420154	10	8	12	2.71	851337	18.5105128205128	2105.83769230769	556.916666666667
89	89	1.94956188283061	2.30364423386318	9.12618113278934	9	16	12	7.06	1426392	18.3090909090909	1705.21136363636	398.963181818182
90	90	3.81588382575648	3.45921578733428	34.2249228899643	13	14	13	4.77	854561	20.3672727272727	1720.29545454545	86.6190909090909
91	91	0.898359758336297	1.04853314015493	4.75679366092065	8	13	9	6.34	1128517	18.1966666666667	1789.59666666667	503.446904761905
92	92	0.37548564923837	0.458140796797371	4.97935058884996	10	12	8	7.34	635858	16.732641509434	1754.1420754717	836.078113207547
93	93	1.07243713950337	2.12625588211717	15.6243430377513	12	14	10	5.93	885624	17.9353225806452	1919.11790322581	279.489838709677
94	94	0.103535463921032	0.0862597358621879	0.567502263259196	10	17	11	5.68	992924	16.9978571428571	1557.52785714286	129.594285714286
95	95	0.163080245789476	0.17406910329507	1.44689986455753	11	12	9	5.68	1253210	16.708125	1941.92333333333	582.211041666667
96	96	0.97803342133734	1.04921710117621	13.4004219156638	10	4	11	2	1259224	17.7424489795918	1994.4919047619	547.911972789116
97	97	1.2140295289521	1.04005963778776	11.9449860956761	9	9	12	5	862178	18.886835443038	2088.37303797468	293.326708860759
98	98	0.449956964855553	0.566297674090836	3.4260166640653	12	12	12	3.03	4813536	18.1697752808989	1743.93820224719	150.579887640449
99	99	0.216238615082535	0.367649978936114	3.5598467915481	13	10	10	5.68	1021369	18.2402325581395	1866.71441860465	204.888139534884
100	100	10.8564850330235	14.1643143717236	95.62915137164	6	12	12	5.03	298437	22.755	1515.052	415.742
101	101	6.19081230059296	4.83162652681112	68.4313377668051	5	8	14	3.03	869992	21.8942424242424	1635.20484848485	361.362121212121
102	102	5.03457547037136	4.00877724500972	29.3997827761881	9	8	13	4.4	583794	23.9357894736842	1772.93368421053	527.157894736842
103	103	2.94823839258862	3.48368854709752	18.6976609228465	4	10	14	6.37	318618	24.98	1716.79	324.712727272727
104	104	17.2527876794665	15.4410550680419	68.6354442472003	8	13	12	5	904110	25.9694285714286	2696.95657142857	335.450285714286
105	105	7.44055708815491	5.7709897079111	29.664261902496	6	8	13	4.34	376329	25.5876666666667	2009.55966666667	339.973
106	106	2.52926042300966	3.04682480389292	13.1941541767919	5	11	11	5.34	1113003	25.1363636363636	1509.82090909091	290.253636363636
107	107	6.23802012640693	5.88912397001793	31.8768172438977	8	16	13	3	488385	25.4095833333333	2064.58125	336.177083333333
108	108	17.3884301704732	16.6885238825789	86.6929880278866	8	7	12	4.34	671152	22.7110714285714	1751.84821428571	614.048214285714
109	109	9.28187618367652	9.0293689841979	57.3163264645388	10	5	15	2.68	1321663	22.5725806451613	1586.05709677419	769.687419354839
110	110	21.3818610200165	18.4864886105737	88.1774257866623	6	6	16	4.03	2312830	23.2758333333333	1750.59111111111	617.304583333333
111	111	17.5278190766497	13.1737957481478	66.5737233901899	10	7	14	3.68	1139260	23.7091666666667	1750.92616666667	599.986833333333
112	112	19.9017748840268	17.8067125703204	75.5713284399658	8	5	14	3.34	1506071	22.182	1615.518	704.866545454545
113	113	12.1041437885754	12.4540346112727	72.2077999051837	8	6	14	4	816597	21.1381481481481	1531.31592592593	704.101111111111
114	114	0.0782127514128013	0.0410894749725543	0.850090106792865	11	14	6	7.68	296677	15.1177777777778	1716.43222222222	1018.64722222222
115	115	19.9076178812364	16.8100138897523	86.2482852979623	2	15	11	7.68	829780	23.8845454545455	2287.53590909091	234.256818181818
116	116	3.11327342968705	3.64144613515038	10.8688778234735	12	21	9	3.34	774268	27.10625	3009.39875	90.995
117	117	2.25015915373203	2.06145229826505	14.4189914637176	9	13	11	3.34	12200180	18.43	1697.37	777.81
118	118	11.7673332515028	10.062843595598	93.8416806842564	5	7	12	5.37	1549444	23.0848484848485	1628.82454545455	375.053333333333
119	119	9.80350879769908	10.6254422482869	66.1068350453807	4	8	11	3.37	115869	24.505	1298.99	157.02
120	120	8.00808098899717	9.43312761236053	45.5858263398234	12	4	14	4	2923369	20.96	1531.47	1034.79
